# Supplementary material for: Biomechanical evaluation of reinsertion and revision screws in the subaxial cervical vertebrae
Source: BMC Musculoskelet Disord. 2024 May 21;25:397. doi: 10.1186/s12891-023-07158-3 (PMC11106950; doi:10.1186/s12891-023-07158-3)
Supplement: Supplementary file 1 — Supplementary Material 1 [file 12891_2023_7158_MOESM1_ESM.xlsx]

## Sheet: Sheet1
	n=30
	MPOS of screws in control group	MPOS of reinserted screws in reinsertion group	MIT of screws in control group	MIT of initially inserted screws in reinsertion group	MIT of reinserted screws in reinsertion group
1	494.255	478.819	2.93674	2.90928	1.63152
2	332.528	397.822	2.28413	2.30736	1.63152
3	499.526	547.55	3.58934	3.41088	0.761376
4	577.495	608.722	3.37181	3.31056	1.30522
5	419.149	474.785	3.26304	2.70864	2.3929
6	232.713	256.559	1.52275	1.30416	0.652608
7	733.477	640.657	3.37181	3.41088	2.3929
8	430.055	326.428	2.17536	1.90608	1.19645
9	622.469	662.514	4.13318	4.0128	2.93674
10	579.351	625.811	4.13318	3.91152	1.74029
11	430.502	302.814	2.61043	2.80896	1.74029
12	797.965	542.4	3.48058	3.61152	2.3929
13	174.634	187.585	1.30522	1.10352	0.54384
14	388.507	320.074	3.26304	3.00992	1.63152
15	204.977	275.631	1.19645	1.0032	0.652608
16	344.296	308.317	1.08768	1.20384	0.435072
17	139.816	248.968	2.17536	2.70864	1.30522
18	404.662	373.225	2.17536	2.90928	2.06659
19	507.794	379.711	3.91565	3.10992	3.15427
20	429.845	404.43	2.28413	2.30736	1.41398
21	436.475	418.795	2.3929	2.40768	1.41398
22	372.385	352.495	2.17536	2.0064	1.19645
23	405.535	376.805	2.28413	2.20704	1.30522
24	359.125	321.555	3.15427	3.10992	1.08768
25	453.37	430.508	2.74095	2.65848	1.60977
26	433.32	447.29	2.781	2.755	1.545
27	360.02	300.93	2.163	2.185	1.545
28	550.88	522.62	3.193	3.135	1.236
29	429.67	379.32	3.09	2.565	2.266
30	232.18	210.6	1.442	1.235	0.618
