# Supplementary material for: Biomechanical evaluation of reinsertion and revision screws in the subaxial cervical vertebrae
Source: BMC Musculoskelet Disord. 2024 May 21;25:397. doi: 10.1186/s12891-023-07158-3 (PMC11106950; doi:10.1186/s12891-023-07158-3)
Supplement: Supplementary file 2 — Supplementary Material 2 [file 12891_2023_7158_MOESM2_ESM.xlsx]

## Sheet: Sheet1
	n=20
	MPOS of screws in test group	MIT of screws in test group	MPOS of revision screws	MIT of revision screws
1	431.844	2.8215	235.152	2.09
2	491.208	3.135	182.16	2.09
3	535.544	2.926	126.96	1.881
4	602.952	3.4485	243.984	2.09
5	519.144	3.553	359.904	1.5675
6	470.36	3.4485	341.136	1.672
7	492.372	2.8215	359.904	1.672
8	508.668	3.0305	229.632	1.254
9	310.892	2.09	210.864	2.09
10	342.216	2.4035	134.688	1.881
11	377.136	3.762	176.64	1.463
12	396.92	3.2395	178.848	1.672
13	385.284	2.09	172.224	1.5675
14	417.876	2.3705	202.032	1.463
15	257.244	2.09	60.72	1.254
16	363.172	2.8215	160.08	1.463
17	323.592	2.09	47.472	1.045
18	395.76	3.2395	62.928	1.045
19	209.52	1.045	152.352	1.3585
20	282.852	1.1495	175.536	1.254
21	181.584	1.1495	113.712	1.045
22	195.552	1.254	99.36	1.3585
23	313.116	1.045	167.808	1.463
24	351.528	1.254	103.776	1.3585
25	182.748	2.6125	54.096	1.254
26	231.74	2.717	108.192	1.045
27	317.876	1.9855	139.104	1.254
28	308.46	2.09	156.768	0.836
29	222.324	1.3585	140.208	1.463
30	246.768	1.463	132.48	1.254
31	594.908	3.971	320.16	1.672
32	651.84	4.18	196.512	1.881
33	554.064	3.344	197.616	2.299
34	602.948	3.762	250.608	2.09
35	598.296	3.762	287.04	1.881
36	617.868	3.971	380.88	2.299
37	351.364	2.926	165.6	1.463
38	295.656	2.508	280.416	1.254
39	657.66	3.0305	209.76	1.881
40	755.436	3.553	168.912	1.672
